# Supplementary material for: Survival of Escherichia coli O157:H7 in Soils Along a Natural pH Gradient
Source: Microorganisms. 2025 Oct 30;13(11):2492. doi: 10.3390/microorganisms13112492 (PMC12654261; doi:10.3390/microorganisms13112492)
Supplement: Supplementary file 1 [file microorganisms-13-02492-s001.zip]

Archive with 1 entries (1 files):
- microorganisms-3932334-supplementary.pdf
